# Supplementary material for: Inferring co-expression networks of Arabidopsis thaliana genes during their interaction with Trichoderma spp
Source: Sci Rep. 2024 Jan 30;14:2466. doi: 10.1038/s41598-023-48332-w (PMC10827721; doi:10.1038/s41598-023-48332-w)
Supplement: Supplementary file 2 — Supplementary Tables. [file 41598_2023_48332_MOESM2_ESM.xlsx]

## Sheet: Table S1
Table S1. Differentially expressed genes in A. thaliana after interaction with T. atroviride or T. virens
	Up regulated			Down regulated
	T. atroviride	T. virens	Both	T. atroviride	T. virens	Both
	AT1G02220	AT1G03495	AT1G01480	AT1G77330	AT1G10682	AT1G01190
	AT1G09932	AT1G03940	AT1G02850	AT2G05160	AT1G11450	AT1G28330
	AT1G13520	AT1G05300	AT1G02920	AT2G33790	AT1G13300	AT1G53885
	AT1G14870	AT1G06160	AT1G02930	AT2G37170	AT1G14730	AT1G53903
	AT1G16030	AT1G09310	AT1G05680	AT3G18200	AT1G18200	AT1G64590
	AT1G17180	AT1G10970	AT1G07400	AT3G19430	AT1G18880	AT1G67710
	AT1G18970	AT1G11330	AT1G12805	AT3G27250	AT1G21920	AT1G69526
	AT1G19020	AT1G15125	AT1G15520	AT3G28220	AT1G22990	AT1G70880
	AT1G21140	AT1G16510	AT1G17170	AT3G28270	AT1G23390	AT1G72200
	AT1G26240	AT1G19250	AT1G24020	AT5G01520	AT1G23870	AT1G74458
	AT1G26410	AT1G19670	AT1G26380	AT5G25830	AT1G26800	AT2G01530
	AT1G26420	AT1G20380	AT1G32350	AT5G66400	AT1G30720	AT2G05540
	AT1G26730	AT1G21240	AT1G32960		AT1G30840	AT2G18050
	AT1G28480	AT1G21250	AT1G33030		AT1G31050	AT2G22122
	AT1G30700	AT1G21270	AT1G35230		AT1G44160	AT2G33830
	AT1G53625	AT1G21520	AT1G43800		AT1G49320	AT2G36690
	AT1G55020	AT1G23090	AT1G43910		AT1G49450	AT2G47270
	AT1G66580	AT1G24070	AT1G52700		AT1G49500	AT3G24520
	AT1G66880	AT1G26770	AT1G53540		AT1G52100	AT3G45680
	AT1G67070	AT1G28600	AT1G56250		AT1G55240	AT3G48360
	AT1G67810	AT1G28610	AT1G58561.1		AT1G60470	AT3G61060
	AT1G67980	AT1G28660	AT1G60730		AT1G62975	AT3G62070
	AT1G68620	AT1G29720	AT1G60750		AT1G64110	AT4G12330
	AT1G71140	AT1G30530	AT1G62500		AT1G66760	AT4G17340
	AT1G74310	AT1G32900	AT1G64160		AT1G70850	AT4G20820
	AT1G74360	AT1G45010	AT1G65500		AT1G71030	AT4G26530
	AT1G74590	AT1G49570	AT1G66700		AT1G73330	AT4G28040
	AT1G75000	AT1G51760	AT1G66940		AT1G76410	AT4G29905
	AT1G76520	AT1G56430	AT1G68600		AT1G77530	AT4G33120
	AT1G76680	AT1G56650	AT1G69880		AT1G78780	AT5G06800
	AT1G80160	AT1G61800	AT1G69920		AT2G01520	AT5G15180
	AT2G01300	AT1G62420	AT1G69930		AT2G01890	AT5G19970
	AT2G04050	AT1G64710	AT1G76470		AT2G22980	AT5G45310
	AT2G15120	AT1G65060	AT1G77120		AT2G22990	AT5G47450
	AT2G15220	AT1G69870	AT1G79680		AT2G23030	AT5G54585
	AT2G15480	AT1G73040	AT1G80130		AT2G25090	AT5G57785
	AT2G15490	AT1G75040	AT2G02010		AT2G27385	AT5G59780
	AT2G15760	AT1G76960	AT2G02930		AT2G28110
	AT2G18193	AT2G14560	AT2G04040		AT2G37750
	AT2G18480	AT2G14610	AT2G04070		AT2G39410
	AT2G18690	AT2G18660	AT2G14247		AT2G41480
	AT2G30140	AT2G21590	AT2G15780		AT3G05880
	AT2G30750	AT2G23010	AT2G16060		AT3G06390
	AT2G32190	AT2G25510	AT2G17850		AT3G15450
	AT2G32210	AT2G29350	AT2G19590		AT3G15630
	AT2G38860	AT2G37770	AT2G23170		AT3G16450
	AT2G43000	AT2G39030	AT2G26010		AT3G19030
	AT2G43570	AT2G40750	AT2G26020		AT3G20340
	AT3G01970	AT2G41090	AT2G26150		AT3G25190
	AT3G02800	AT2G41180	AT2G26400		AT3G25710
	AT3G05360	AT2G46440	AT2G26440		AT3G25790
	AT3G09350	AT2G47015	AT2G26560		AT3G25820
	AT3G12580	AT3G04000	AT2G29460		AT3G25830
	AT3G12700	AT3G04210	AT2G29470		AT3G27884
	AT3G13080	AT3G04290	AT2G29500		AT3G28345
	AT3G13610	AT3G04720	AT2G30770		AT3G45410
	AT3G15518	AT3G14210	AT2G34390		AT3G46130
	AT3G16150	AT3G14620	AT2G36970		AT3G49780
	AT3G22120	AT3G15650	AT2G40330		AT3G51910
	AT3G22910	AT3G16660	AT2G41730		AT3G53980
	AT3G23250	AT3G16670	AT2G43140		AT4G00880
	AT3G23450	AT3G23120	AT2G43510		AT4G04630
	AT3G24500	AT3G23550	AT2G43620		AT4G04840
	AT3G28510	AT3G25010	AT2G44460		AT4G10310
	AT3G48450	AT3G26200	AT2G45570		AT4G11320
	AT3G53160	AT3G44310	AT2G47520		AT4G24015
	AT3G60140	AT3G44450	AT2G47550		AT4G29930
	AT3G62150	AT3G45140	AT3G02550		AT4G30450
	AT4G01700	AT3G46110	AT3G03270		AT4G30460
	AT4G01870	AT3G50770	AT3G06435		AT4G31875
	AT4G08555	AT3G52180	AT3G09405		AT4G33666
	AT4G08780	AT3G55110	AT3G10040		AT4G34250
	AT4G10500	AT3G56710	AT3G12500		AT4G37540
	AT4G14630	AT3G57260	AT3G16330		AT4G37610
	AT4G15150	AT3G59930	AT3G16360		AT5G02090
	AT4G19460	AT3G60160	AT3G16530		AT5G10100
	AT4G21830	AT3G60420	AT3G22550		AT5G14180
	AT4G21840	AT4G01080	AT3G23150		AT5G21940
	AT4G22530	AT4G04570	AT3G26830		AT5G21950
	AT4G25810	AT4G11290	AT3G26840		AT5G23220
	AT4G26120	AT4G14400	AT3G27220		AT5G24490
	AT4G27970	AT4G15620	AT3G28210		AT5G37260
	AT4G31970	AT4G17770	AT3G28580		AT5G49740
	AT4G34135	AT4G18250	AT3G28930		AT5G55970
	AT4G36880	AT4G21380	AT3G29970		AT5G56550
	AT4G37030	AT4G22690	AT3G43190		AT5G57685
	AT4G37390	AT4G23130	AT3G46080		AT5G63160
	AT4G39670	AT4G23140	AT3G46230		AT5G63450
	AT5G01100	AT4G23250	AT3G48850		AT5G65210
	AT5G03390	AT4G23600	AT3G49110
	AT5G05730	AT4G23990	AT3G49620
	AT5G06730	AT4G24000	AT3G54150
	AT5G06860	AT4G24120	AT3G54640
	AT5G13080	AT4G24350	AT3G59010
	AT5G13750	AT4G32800	AT3G59140
	AT5G14730	AT4G32810	AT3G60120
	AT5G14760	AT4G33040	AT3G63380
	AT5G20830	AT4G35630	AT4G01360
	AT5G22140	AT4G39210	AT4G02520
	AT5G25930	AT5G07990	AT4G08770
	AT5G38200	AT5G10380	AT4G10270
	AT5G39110	AT5G14565	AT4G11460
	AT5G39130	AT5G14700	AT4G12490
	AT5G39160	AT5G19470	AT4G16260
	AT5G39190	AT5G19890	AT4G19430
	AT5G39580	AT5G20190	AT4G21680
	AT5G39670	AT5G22460	AT4G22710
	AT5G40010	AT5G26220	AT4G24110
	AT5G41080	AT5G33355	AT4G26270
	AT5G42830	AT5G36220	AT4G33070
	AT5G46730	AT5G42530	AT4G33560
	AT5G51830	AT5G45650	AT4G33720
	AT5G52640	AT5G48485	AT4G35180
	AT5G57010	AT5G48570	AT4G37370
	AT5G57220	AT5G50800	AT5G05340
	AT5G62520	AT5G52320	AT5G12020
	AT5G64250	AT5G53420	AT5G12030
	AT5G66985	AT5G53740	AT5G15120
		AT5G54610	AT5G18470
		AT5G55930	AT5G19550
		AT5G58390	AT5G22300
		AT5G59310	AT5G25250
		AT5G60900	AT5G27760
		AT5G61520	AT5G38900
		AT5G62210	AT5G39050
			AT5G39890
			AT5G40990
			AT5G44420
			AT5G44430
			AT5G47910
			AT5G51440
			AT5G52390
			AT5G52860
			AT5G53820
			AT5G55450
			AT5G61160
			AT5G64810
			AT5G65600

## Sheet: Table S2
	Table S2. Genes involved in gene ontologies
	Gene ontology Biological process	No. Of genes	Fold enrichment	p-val
	toxin biosynthetic process (GO:0009403)	8	23.1	4.68e-05
	phytoalexin biosynthetic process (GO:0052315)	8	23.1	4.68e-05
	phytoalexin metabolic process (GO:0052314)	8	23.1	4.68e-05
	indole phytoalexin biosynthetic process (GO:0009700)	8	23.1	4.68e-05
	indole phytoalexin metabolic process (GO:0046217)	8	23.1	4.68e-05
	camalexin metabolic process (GO:0052317)	6	21.66	0.00427
	camalexin biosynthetic process (GO:0010120)	6	21.66	0.00427
	toxin catabolic process (GO:0009407)	14	17.58	3.68e-09
	cellular response to hypoxia (GO:0071456)	71	17.16	1.61e-55
	cellular response to decreased oxygen levels (GO:0036294)	71	17.01	2.62e-55
	cellular response to oxygen levels (GO:0071453)	71	16.94	3.35e-55
	toxin metabolic process (GO:0009404)	33	16.15	1.42e-23
	response to hypoxia (GO:0001666)	82	14.66	3.79e-60
	response to decreased oxygen levels (GO:0036293)	82	14.31	2.02e-59
	response to oxygen levels (GO:0070482)	82	14.22	3.05e-59
	indole-containing compound biosynthetic process (GO:0042435)	15	12.2	5.17e-08
	glutathione metabolic process (GO:0006749)	10	12.03	0.000143
	response to hydrogen peroxide (GO:0042542)	14	10.64	1.2e-06
	systemic acquired resistance (GO:0009627)	20	9.96	6.17e-10
	protein complex oligomerization (GO:0051259)	9	9.45	0.00409
	response to toxic substance (GO:0009636)	29	9.2	1.45e-14
	detoxification (GO:0098754)	25	9.2	3.02e-12
	response to molecule of bacterial origin (GO:0002237)	17	8.39	4.42e-07
	indole-containing compound metabolic process (GO:0042430)	23	7.3	3.39e-09
	response to sucrose (GO:0009744)	9	7.22	0.03
	plant organ senescence (GO:0090693)	25	7.11	5.9e-10
	response to disaccharide (GO:0034285)	9	7.02	0.0367
	response to reactive oxygen species (GO:0000302)	19	6.65	1.34e-06
	response to oomycetes (GO:0002239)	12	6.6	0.0024
	leaf senescence (GO:0010150)	20	6.18	1.52e-06
	response to salicylic acid (GO:0009751)	47	6.17	2.13e-18
	secondary metabolic process (GO:0019748)	83	5.92	1.05e-33
	response to fungus (GO:0009620)	101	5.86	9.99e-42
	defense response to fungus (GO:0050832)	70	5.76	3.69e-27
	response to chitin (GO:0010200)	29	5.44	3.46e-09
	response to oxidative stress (GO:0006979)	56	5.28	2.1e-19
	response to heat (GO:0009408)	27	5.21	5.11e-08
	secondary metabolite biosynthetic process (GO:0044550)	15	4.81	0.00432
	response to bacterium (GO:0009617)	102	4.74	1.19e-34
	defense response to bacterium (GO:0042742)	84	4.71	1.52e-27
	immune system process (GO:0002376)	37	4.69	1.75e-10
	response to organic cyclic compound (GO:0014070)	65	4.59	5.97e-20
	cellular response to stress (GO:0033554)	93	4.42	6.26e-29
	protein folding (GO:0006457)	15	4.31	0.0153
	response to starvation (GO:0042594)	15	3.99	0.0361
	response to external biotic stimulus (GO:0043207)	168	3.93	2.84e-51
	response to other organism (GO:0051707)	168	3.93	2.84e-51
	response to biotic stimulus (GO:0009607)	168	3.92	3.17e-51
	cellular response to chemical stimulus (GO:0070887)	139	3.92	1.26e-40
	biological process involved in interspecies interaction between organisms (GO:0044419)	168	3.9	6.69e-51
	response to wounding (GO:0009611)	55	3.9	1.85e-13
	response to nutrient levels (GO:0031667)	18	3.82	0.00878
	response to extracellular stimulus (GO:0009991)	21	3.74	0.00181
	response to organonitrogen compound (GO:0010243)	42	3.74	3.81e-09
	defense response to other organism (GO:0098542)	135	3.68	2.05e-36
	response to external stimulus (GO:0009605)	189	3.68	3.53e-55
	response to nitrogen compound (GO:1901698)	50	3.65	5.61e-11
	regulation of defense response (GO:0031347)	47	3.65	3.85e-10
	response to fatty acid (GO:0070542)	37	3.5	5.17e-07
	regulation of response to stress (GO:0080134)	53	3.48	5.75e-11
	response to jasmonic acid (GO:0009753)	36	3.43	1.57e-06
	defense response (GO:0006952)	145	3.43	2.65e-36
	response to salt stress (GO:0009651)	35	3.25	1.04e-05
	response to alcohol (GO:0097305)	67	3.24	3.95e-13
	response to stress (GO:0006950)	292	3.19	6.58e-85
	response to osmotic stress (GO:0006970)	49	3.17	1.54e-08
	response to inorganic substance (GO:0010035)	114	3.12	1.17e-23
	response to abscisic acid (GO:0009737)	57	3.07	8.17e-10
	response to water deprivation (GO:0009414)	53	3.06	6.58e-09
	response to oxygen-containing compound (GO:1901700)	162	3.03	3.78e-35
	response to water (GO:0009415)	56	3.01	2.66e-09
	response to chemical (GO:0042221)	261	2.98	9.96e-66
	response to temperature stimulus (GO:0009266)	44	2.93	1.95e-06
	response to acid chemical (GO:0001101)	56	2.92	8.35e-09
	sulfur compound metabolic process (GO:0006790)	27	2.84	0.00783
	regulation of response to stimulus (GO:0048583)	63	2.72	6.02e-09
	cellular response to stimulus (GO:0051716)	179	2.67	8.36e-33
	response to abiotic stimulus (GO:0009628)	185	2.6	1e-32
	response to organic substance (GO:0010033)	156	2.57	1.54e-25
	response to lipid (GO:0033993)	84	2.51	8.48e-11
	cellular response to organic substance (GO:0071310)	66	2.46	1.58e-07
	oxoacid metabolic process (GO:0043436)	78	2.31	3.79e-08
	response to stimulus (GO:0050896)	363	2.25	5.41e-75
	organic acid metabolic process (GO:0006082)	80	2.21	1.66e-07
	response to hormone (GO:0009725)	95	2.19	2.42e-09
	response to endogenous stimulus (GO:0009719)	95	2.16	5.72e-09
	cellular response to hormone stimulus (GO:0032870)	43	2.14	0.0169
	cellular response to endogenous stimulus (GO:0071495)	43	2.08	0.0403
	cellular response to oxygen-containing compound (GO:1901701)	41	2.08	0.0499
	carboxylic acid metabolic process (GO:0019752)	53	1.99	0.0096
	cell communication (GO:0007154)	91	1.95	2.88e-06
	small molecule metabolic process (GO:0044281)	95	1.92	3.01e-06
	signal transduction (GO:0007165)	80	1.92	0.000104
	signaling (GO:0023052)	81	1.89	0.000151
	cellular process (GO:0009987)	322	1.25	6.84e-06
	Unclassified (UNCLASSIFIED)	19	1.04	0
	macromolecule metabolic process (GO:0043170)	63	0.61	0.00865
	reproduction (GO:0000003)	20	0.44	0.0408
	cellular macromolecule metabolic process (GO:0044260)	12	0.29	0.000127
	nucleobase-containing compound metabolic process (GO:0006139)	9	0.23	1.62e-05
	organelle organization (GO:0006996)	4	0.14	3.88e-05
	gene expression (GO:0010467)	3	0.1	2.62e-06
	RNA metabolic process (GO:0016070)	1	0.04	4.5e-06
	nucleic acid metabolic process (GO:0090304)	1	0.03	5.7e-10
